# Supplementary material for: Exploratory Study Analyzing the Urinary Peptidome of T2DM Patients Suggests Changes in ECM but Also Inflammatory and Metabolic Pathways Following GLP-1R Agonist Treatment
Source: Int J Mol Sci. 2023 Aug 31;24(17):13540. doi: 10.3390/ijms241713540 (PMC10488289; doi:10.3390/ijms241713540)
Supplement: Supplementary file 1 [file ijms-24-13540-s001.zip]

Archive with 3 entries (3 files):
- Supplementary/TableS1.xlsx
- Supplementary/TableS2.xlsx
- Supplementary/TableS3.xlsx
