# Supplementary material for: Exploratory Study Analyzing the Urinary Peptidome of T2DM Patients Suggests Changes in ECM but Also Inflammatory and Metabolic Pathways Following GLP-1R Agonist Treatment
Source: Int J Mol Sci. 2023 Aug 31;24(17):13540. doi: 10.3390/ijms241713540 (PMC10488289; doi:10.3390/ijms241713540)
Supplement: Supplementary file 1 [file ijms-24-13540-s001.zip › Supplementary/TableS2.xlsx]

## Sheet: Protease activity
TableS2: Results of Proteasix analysis
		Number of peptides
Protease Human*	% CS	Total	Up	Down
MMP2 (P08253; MMP2_HUMAN)	21.0526	8	0	8
MMP9 (P14780; MMP9_HUMAN)	21.0526	8	1	7
MMP25 (Q9NPA2; MMP25_HUMAN)	13.1579	5	0	5
MMP1 (P03956; MMP1_HUMAN)	2.63158	1	0	1
ADAMTS5 (Q9UNA0; ATS5_HUMAN)	5.26316	2	0	2
MMP13 (P45452; MMP13_HUMAN)	15.7895	6	1	5
MMP20 (O60882; MMP20_HUMAN)	2.63158	1	0	1
MMP14 (P50281; MMP14_HUMAN)	13.1579	5	0	5
CTSL (P07711; CATL1_HUMAN)	2.63158	1	0	1
CTSD (P07339; CATD_HUMAN)	2.63158	1	0	1
*Proteases with a %CS > 15% are marked in bold
