# Supplementary material for: Exploratory Study Analyzing the Urinary Peptidome of T2DM Patients Suggests Changes in ECM but Also Inflammatory and Metabolic Pathways Following GLP-1R Agonist Treatment
Source: Int J Mol Sci. 2023 Aug 31;24(17):13540. doi: 10.3390/ijms241713540 (PMC10488289; doi:10.3390/ijms241713540)
Supplement: Supplementary file 1 [file ijms-24-13540-s001.zip › Supplementary/TableS3.xlsx]

## Sheet: KEGG Pathways-STRING DB
TableS3: Significantly enriched KEGG pathways analysed by the STRING DB.
Pathway	Description	Count in network	Strength	False discovery rate
hsa04974	Protein digestion and absorption	14 of 100	2.01	1.41e-22
hsa04512	ECM-receptor interaction	6 of 88	1.69	4.76e-07
hsa04933	AGE-RAGE signaling pathway in diabetic complications	6 of 98	1.65	5.85e-07
hsa05146	Amoebiasis	6 of 100	1.64	5.85e-07
hsa04926	Relaxin signaling pathway	6 of 128	1.53	1.62e-06
hsa04510	Focal adhesion	6 of 198	1.34	1.64e-05
hsa05165	Human papillomavirus infection	6 of 325	1.13	0.00023
hsa04151	PI3K-Akt signaling pathway	6 of 350	1.09	0.00031
hsa05222	Small cell lung cancer	3 of 92	1.37	0.0111
hsa04611	Platelet activation	3 of 122	1.25	0.0223
